# Supplementary material for: Acoustic Transmitted Decellularized Fish Bladder for Tympanic Membrane Regeneration
Source: Research (Wash D C). 2025 Feb 5;8:0596. doi: 10.34133/research.0596 (PMC11794765; doi:10.34133/research.0596)
Supplement: Supplementary 1 — Figs. S1 to S7 Table S1 [file research.0596.f1.zip]

Archive with 8 entries (8 files):
- Figure S1.tif
- Figure S2.tif
- Figure S3.tif
- Figure S4.tif
- Figure S5.tif
- Figure S6.tif
- Figure S7.tif
- Supplementary Information Table S1.docx
